# Supplementary material for: High NLRC5 Expression Is Associated with an Immunosuppressive Tumor Microenvironment and Poor Prognosis in Esophageal Squamous Cell Carcinoma
Source: Cancers (Basel). 2026 Mar 30;18(7):1117. doi: 10.3390/cancers18071117 (PMC13072022; doi:10.3390/cancers18071117)
Supplement: Supplementary file 1 [file cancers-18-01117-s001.zip]

Archive with 1 entries (1 files):
- cancers-4199304-supplementary.pdf
